# Supplementary material for: On the Efficacy of a CBT-I-Based Online Program for Sleep Problems: A Randomized Controlled Trial
Source: Clocks Sleep. 2023 Oct 9;5(4):590–603. doi: 10.3390/clockssleep5040039 (PMC10594462; doi:10.3390/clockssleep5040039)
Supplement: Supplementary file 1 [file clockssleep-05-00039-s001.zip]

Archive with 1 entries (1 files):
- clockssleep-2613649-supplementary.pdf
